# Supplementary material for: Using Participatory Action Research to Enhance Physical Education Interventions for Promoting Active Lifestyles in Schools: A Study Design and Protocol
Source: Healthcare (Basel). 2025 Sep 19;13(18):2362. doi: 10.3390/healthcare13182362 (PMC12469524; doi:10.3390/healthcare13182362)
Supplement: Supplementary file 1 [file healthcare-13-02362-s001.zip]

Archive with 1 entries (1 files):
- healthcare-3816590-supplementary.pdf
